# Supplementary material for: White Matter Integrity Supports BOLD Signal Variability and Cognitive Performance in the Aging Human Brain
Source: PLoS One. 2015 Apr 8;10(4):e0120315. doi: 10.1371/journal.pone.0120315 (PMC4390282; doi:10.1371/journal.pone.0120315)
Supplement: S1 Dataset — “Win” in the variable name indicates this variable was winsorized. (XLSX) [file pone.0120315.s001.xlsx]

## Sheet: 91data_Burzynska.xls
ID	age	sex	skelFA	EduYears	win_fluidFactor	win_memFactor	win_vocabFactor	win_speedFactor	winBscoresSalhouseOnly
1	61	1	0.46	12	-0.168315	0.15062	0.799832	0.200372	-169381
2	67	1		23	0.403235	-1.32205	1.33274	-0.270098	-154880
3	66	2	0.45	26	-1.08612	0.527738	0.900914	2.09295	-176470
4	68	2		24.5	-0.5968	-0.314992	0.991414	0.849171	-121698
5	61	2	0.45	22	-0.205673	0.755919	0.955803	0.36481	-180051
6	72	1		20	-0.552975	-0.960973	0.272326	0.217945	-138599
7	64	2		22	0.601621	-0.144684	1.18878	0.288597	-156184
8	64	1		20	1.35857	1.31039	-1.04963	0.28059	-204297
9	62	1	0.48	16	1.68941	-0.844183	0.774285	0.549978	-154736
10	61	2	0.46	17	1.34767	0.646141	-1.05995	1.20853	-150529
11	62	1		16	-0.622689	-0.509727	-0.890555	1.97398	-148011
12	67	2	0.43	16	0.82892	-0.830038	1.33522	0.577111	-185561
13	62	2	0.48	18	0.894502	0.457632	0.0789912	1.97398	-176223
14	63	1		23	0.404984	0.118584	1.22283	0.461086	-151822
15	63	2	0.46	12	0.271638	-0.501179	0.996351	-0.686841	-153255
16	69	1		16	-1.51609	0.199761	1.01476	-0.423145	-187650
17	69	2	0.42	16	-0.248342	-0.722196	0.0487734	-0.0619445	-147655
18	67	2	0.48	19	-1.48688	-1.00257	-0.632826	0.420649	-169955
19	70	2	0.42	18	-0.355022	0.243535	-0.512353	0.98445	-120129
20	65	2	0.46	16	-0.841175	-0.725415	1.12677	-0.393246	-138850
21	61	2	0.43	12	-0.980342	0.399545	-1.63962	-1.26067	-203067
22	73	2	0.44	14	-0.65937	-1.46611	-0.110695	-0.141772	-141297
23	60	2		18	1.14781	0.886815	0.203934	0.568642	-193717
24	67	1	0.46	16	0.95221	-1.66047	-1.60473	-0.10619	-161515
25	70	2	0.46	18	-1.50805	0.703332	1.2229	-0.380968	-155859
26	69	2	0.49	12	-0.361305	-0.773726	-0.267976	-0.910326	-156828
27	78	1	0.39	14	-1.19982	-1.65918	-0.464487	-1.97051	-134938
28	60	1		26	-0.0923964	-0.0148554	-1.99427	1.8728	-155624
29	69	2	0.46	16	-0.293821	0.00370992	0.336412	-0.274908	-171834
30	60	2	0.46	24	-0.698386	0.00331189	1.13434	1.10181	-141542
31	73	2		18	0.254598	-1.05872	0.47138	0.373386	-136035
32	61	2	0.43	16	-0.671549	-0.17615	0.153266	1.45909	-147525
33	67	2		16	-1.10303	0.864622	-0.208535	-0.861378	-180370
34	63	2	0.47	14	-0.0401326	-0.00462226	-0.553426	0.480799	-189727
35	69	2	0.44	12	-1.03771	0.221381	-0.127496	-0.243419	-139297
36	61	2		24	0.741763	1.48124	0.700074	-0.228347	-149319
37	75	2	0.46	16	0.353029	-0.310193	0.849682	-1.94255	-178611
38	72	2	0.44	13	-0.440326	0.473374	0.779641	-0.572704	-144849
39	70	2	0.43	16	-1.08181	-0.312308	0.663883	-0.070973	-136427
40	64	1	0.45	22	-0.632688	-0.3185	0.384054	1.31778	-186657
41	68	2	0.45	24	0.854415	2.17666	0.0325962	-1.20085	-184234
42	70	1	0.43	12	-1.42683	-1.3347	-2.35297	0.590596	-143805
43	64	2	0.46	16	-1.11036	0.919595	0.239098	1.85823	-149280
44	65	1	0.44	12	0.360178	-0.894363	-1.57651	-1.35097	-204297
45	70	1		12	0.129086	0.270869	-2.22739	-1.83961	-152600
46	62	2	0.45	16	1.47345	-2.01245	-1.3907	1.66495	-166177
47	60	2	0.48	17	0.48802	0.619655	0.685807	0.80308	-147783
48	69	2	0.42	20	1.36085	-1.06199	0.571563	0.887676	-130803
49	60	2	0.47	15	-0.898974	-0.19399	-2.35297	-0.376362	-157240
50	64	1	0.43	18	-0.730256	-0.480842	1.17891	-0.748269	-134276
51	65	2	0.43	14	1.29749	1.66322	-0.817582	0.825981	-167236
52	61	2	0.47	12	-0.277074	0.686269	-1.47004	-0.449509	-173227
53	63	2	0.46	16	0.103876	0.565695	-0.278324	0.441561	-161455
54	65	2	0.47	18	1.05052	-0.617691	0.825207	-0.256324	-186475
55	68	2	0.47	18	0.0959183	1.22085	0.977036	1.15115	-182175
56	64	2	0.44	14	-0.661378	0.397285	0.208673	-0.304158	-171265
57	60	1	0.49	16	1.22732	0.35382	-0.0572629	0.885466	-204297
58	68	2	0.46	12	-0.445746	1.65687	-0.0454365	-1.00751	-194070
59	60	1	0.46	20	1.38593	2.17666	-2.08018	-0.0118671	-162111
60	65	2	0.47	18	-1.25277	0.281696	-0.640877	-1.32757	-198626
61	61	1	0.47	14	-0.250921	-0.749987	1.28404	-0.034201	-145062
62	64	2	0.43	12	-0.154659	-0.402842	-1.43697	0.0928897	-127494
63	64	2		12	-1.27486	1.76159	-0.31853	-0.1484	-128170
64	62	2	0.45	16	1.57464	1.08139	0.233874	0.205436	-160569
65	60	1	0.47	17	1.97398	-0.95195	-0.355652	-0.172171	-180285
66	67	2		12	-0.923594	-0.111475	0.473098	-1.39555	-135449
67	63	2	0.45	18	0.224029	-1.05703	0.549111	1.01885	-148584
68	60	2	0.47	18	0.419129	2.17666	0.366434	-0.659003	-185152
69	62	2	0.46	19	1.23407	-1.11598	-0.318293	0.350805	-160496
70	70	2		19	1.97398	-1.49418	0.942919	-1.75356	-139752
71	75	1	0.45	17	0.864986	-2.48933	0.790129	-0.547769	-175933
72	61	2		16	0.790997	0.44403	0.92352	-0.42099	-161729
73	66	1		18	-0.423365	0.139361	0.873316	-0.368301	-199220
74	60	1	0.48	16	-1.6807	-1.39929	0.941559	-0.361524	-172625
75	61	1	0.45	20	-0.911674	0.869152	1.06233	0.093327	-160834
76	66	2	0.46	17	1.97398	1.01418	0.376218	-0.377173	-178600
77	64	2	0.43	18	-0.954001	0.338353	-0.131703	0.407384	-161029
78	65	2		14	-0.179051	0.820239	-0.868327	-0.388975	-189297
79	65	2	0.46	12	0.0168477	1.32084	0.735338	0.0796722	-164114
80	65	1	0.51	17	0.170995	-1.24675	-1.61804	-0.949504	-166295
81	73	2	0.48	16	0.907174	0.224458	-0.0581971	-1.31264	-159737
82	64	2	0.44	15	-1.1713	0.74666	0.544477	-0.997451	-137821
83	66	2		16	-1.25024	0.584003	0.349086	-1.01225	-137349
84	62	1	0.45	16	0.928428	0.428325	1.15278	-1.26751	-142156
85	62	2		16	0.318917	0.691913	-0.901014	0.599929	-158975
86	60	1	0.48	19	0.0470273	0.203693	-0.927746	-0.345462	-170590
87	61	2		14	-0.548499	0.426186	-0.893132	-0.685392	-174052
88	64	2	0.45	14	-0.716473	-0.973454	0.598717	0.725227	-172494
89	65	1	0.47	16	1.17775	-0.755539	-0.463388	-2.39615	-166743
90	60	2		17	-0.30617	-0.850849	-0.147401	0.120736	-122567
91	69	1		24	-1.36809	-0.73494	-1.12465	1.42823	-133544
